# Supplementary material for: Enhancing the Production of Pinene in Escherichia coli by Using a Combination of Shotgun, Product-Tolerance and I-SceI Cleavage Systems
Source: Biology (Basel). 2022 Oct 10;11(10):1484. doi: 10.3390/biology11101484 (PMC9598909; doi:10.3390/biology11101484)
Supplement: Supplementary file 1 [file biology-11-01484-s001.zip]

Archive with 1 entries (1 files):
- biology-1929473-supplementary.pdf
